# Supplementary material for: Evaluation of a Standardized Extract Obtained from Cashew Apple (Anacardium occidentale L.) Bagasse in DSS-Induced Mouse Colitis
Source: Foods. 2023 Sep 4;12(17):3318. doi: 10.3390/foods12173318 (PMC10486448; doi:10.3390/foods12173318)
Supplement: Supplementary file 1 [file foods-12-03318-s001.zip]

Archive with 1 entries (1 files):
- foods-2550751-supplementary.pdf
